# Supplementary material for: Tumor-Associated Microglia/Macrophages as a Predictor for Survival in Glioblastoma and Temozolomide-Induced Changes in CXCR2 Signaling with New Resistance Overcoming Strategy by Combination Therapy
Source: Int J Mol Sci. 2021 Oct 16;22(20):11180. doi: 10.3390/ijms222011180 (PMC8538679; doi:10.3390/ijms222011180)
Supplement: Supplementary file 1 [file ijms-22-11180-s001.zip]

Archive with 1 entries (1 files):
- ijms-1370060-supplementary.pdf
